# Supplementary material for: Pomegranate Juice Alleviates Preeclampsia Symptoms in an L-NAME-Induced Rat Model: A Dose-Dependent Study
Source: Nutrients. 2025 Mar 26;17(7):1143. doi: 10.3390/nu17071143 (PMC11990272; doi:10.3390/nu17071143)
Supplement: Supplementary file 1 [file nutrients-17-01143-s001.zip]

Archive with 1 entries (1 files):
- nutrients-3499743-supplementary.pdf
